# Supplementary material for: Porous Silicon and Silicon Nanowires for On-Chip Supercapacitor Electrodes: A Review
Source: Nanomaterials (Basel). 2025 Dec 2;15(23):1826. doi: 10.3390/nano15231826 (PMC12693459; doi:10.3390/nano15231826)
Supplement: Supplementary file 1 [file nanomaterials-15-01826-s001.zip]

Archive with 1 entries (1 files):
- nanomaterials-3993212-supplementary.pdf
